# Supplementary material for: Maize and peanut intercropping improves the nitrogen accumulation and yield per plant of maize by promoting the secretion of flavonoids and abundance of Bradyrhizobium in rhizosphere
Source: Front Plant Sci. 2022 Aug 4;13:957336. doi: 10.3389/fpls.2022.957336 (PMC9386453; doi:10.3389/fpls.2022.957336)
Supplement: Supplementary file 2 [file Data_Sheet_2.xlsx]

## Sheet: Table S4
Table S4 Flavonoids and Isoflavonoids root exudates in different planting patterns
Planting patterns	Different root exudates
	Class	Index	Compounds	Log2FC	Type
SM vs IM	Flavonoids	MW00138036	Cyanidin 3-sambubioside 5-glucoside	5.4571	up
		MW00161169	(2S,3R,4S,5S,6R)-2-[7-hydroxy-2-(4-hydroxy-3-methoxyphenyl)-3-[(2S,3R,4S,5S,6R)-3,4,5-trihydroxy-6-(hydroxymethyl)oxan-2-yl]oxychromenylium-5-yl]oxy-6-(hydroxymethyl)oxane-3,4,5-triol	2.5844	up
		MW00153631	Malonylawobanin	-7.33709	down
		MW00139871	Santin	-7.17366	down
	Isoflavonoids	MW00131337	3-(3,4-Dimethoxyphenyl)-6-ethoxy-4-methylcoumarin	8.82114	up
		MW00140292	(-)-Vestitol	0.811031	up
		MW00162520	3-oxo-3-[[(2R,3S,4S,5R,6S)-3,4,5-trihydroxy-6-[5-hydroxy-3-(4-methoxyphenyl)-4-oxochromen-7-yl]oxyoxan-2-yl]methoxy]propanoate	-4.52068	down
		MW00132749	3',4',6-Trimethoxyisoflavone-7-O-β-D-glucopyranoside	-2.35636	down
SP vs IP	Flavonoids	MW00148166	Cyanidin 3-O-(6-O-p-coumaroyl)glucoside-5-O-glucoside;Shisonin	11.0777	up
		MW00138301	Epimedin B	10.807	up
		ZINC38321668	[(2S,3R,4R,5R,6S)-2-[2-(3,4-Dihydroxyphenyl)-5,7-dihydroxy-4-oxochromen-3-yl]oxy-4,5-dihydroxy-6-methyloxan-3-yl] acetate	-1.66022	down
	Isoflavonoids	MW00131494	3-(4-Bromophenyl)-7-hydroxy-4H-chromen-4-one	7.72424	up
SMI vs II	Flavonoids	MW00138036	Cyanidin 3-sambubioside 5-glucoside	10.6784	up
		MW00148166	Cyanidin 3-O-(6-O-p-coumaroyl)glucoside-5-O-glucoside;Shisonin	10.6666	up
		MW00166362	[(2R,3S,4S,5R,6S)-6-[4-[[(2R,3S,4S,5R,6S)-6-[2-(3,4-dihydroxyphenyl)-5-oxo-3-[(2S,3R,4S,5S,6R)-3,4,5-trihydroxy-6-(hydroxymethyl)oxan-2-yl]oxychromen-7-yl]oxy-3,4,5-trihydroxyoxan-2-yl]methoxycarbonyl]phenoxy]-3,4,5-trihydroxyoxan-2-yl]methyl 4-hydroxybenzoate	7.27938	up
		MW00155325	Petunidin;Petunidin chloride	7.13726	up
		MW00134812	5-Methoxy-8,8-dimethyl-2-phenyl-2,3,8,8a-tetrahydro-4H,7aH-cyclopropa[4,5]furo[2,3-h]chromen-4-one	1.41528	up
		MW00129050	[6,12-bis(3,4-dihydroxyphenyl)-4-oxo-8-{[3,4,5-trihydroxy-6-(hydroxymethyl)oxan-2-yl]oxy}-3,11-dioxatricyclo[8.4.0.0(2),]tetradeca-1,7,9-trien-13-yl]oxidanesulfonic acid	0.885853	up
		MW00137393	8-C-(2-Rhamnosyl-6-deoxyhexopyranosulyl)luteolin	0.72522	up
		MW00136271	6-{[6,12-bis(3,4-dihydroxyphenyl)-13-hydroxy-4-oxo-3,11-dioxatricyclo[8.4.0.0(2),]tetradeca-1,7,9-trien-8-yl]oxy}-3,4,5-trihydroxyoxane-2-carboxylic acid	-12.0915	down
		MW00138611	Hexopyranosyl-(1.->.2)hexopyranosyl-(1.->.3)-1,5-anhydro-1-(5,7-dihydroxy-2-(4-hydroxy-3-methoxyphenyl)-4-oxo-4H-chromen-6-yl)-2-O-((2E)-3-(4-hydroxy-3-methoxyphenyl)prop-2-enoyl)hexitol	-10.4817	down
		MW00137568	Andrographidin B	-8.40124	down
		MW00134408	5,8-Dihydroxy-2-(4-methoxyphenyl)-4-oxo-4H-chromen-7-yl 2-O-(6-O-acetyl-β-D-allopyranosyl)-β-D-glucopyranoside	-8.12198	down
	Isoflavonoids	MW00131337	3-(3,4-Dimethoxyphenyl)-6-ethoxy-4-methylcoumarin	9.5536	up
		ZINC85832360	3-[2-(3,4-Dihydroxyphenyl)-5,7-dihydroxy-4-oxochromen-6-yl]-5,7-dihydroxy-2-(4-hydroxyphenyl)chromen-4-one	1.81467	up
		MW00162520	3-oxo-3-[[(2R,3S,4S,5R,6S)-3,4,5-trihydroxy-6-[5-hydroxy-3-(4-methoxyphenyl)-4-oxochromen-7-yl]oxyoxan-2-yl]methoxy]propanoate	-8.03837	down
SPI vs II	Flavonoids	MW00138036	Cyanidin 3-sambubioside 5-glucoside	10.6784	up
		MW00138217	Diosmetine triacetate	7.72867	up
		ZINC67910911	[(2S,3R,4S,5R,6S)-4,5-Dihydroxy-6-[5-hydroxy-2-(4-hydroxyphenyl)-4-oxo-7-[(2S,3R,4R,5R,6S)-3,4,5-trihydroxy-6-methyloxan-2-yl]oxychromen-3-yl]oxy-2-methyloxan-3-yl] acetate	7.46932	up
		MW00148166	Cyanidin 3-O-(6-O-p-coumaroyl)glucoside-5-O-glucoside;Shisonin	3.50584	up
		MW00146699	Aurantinidin	1.81548	up
		MW00139326	Naringin dihydrochalcone	1.73967	up
		MW00129050	[6,12-bis(3,4-dihydroxyphenyl)-4-oxo-8-{[3,4,5-trihydroxy-6-(hydroxymethyl)oxan-2-yl]oxy}-3,11-dioxatricyclo[8.4.0.0(2),]tetradeca-1,7,9-trien-13-yl]oxidanesulfonic acid	1.67416	up
		MW00144086	6''-Feruloylspinosin	1.20709	up
		MW00165843	7-hydroxy-4-oxo-2-phenyl-6-[(2S,3R,4R,5S,6R)-3,4,5-trihydroxy-6-(hydroxymethyl)oxan-2-yl]chromen-5-olate	0.678136	up
		ZINC15271783	5,7-Dihydroxy-3,6,8,3',4'-pentamethoxyflavone	-1.37954	down
	Isoflavonoids	MW00131337	3-(3,4-Dimethoxyphenyl)-6-ethoxy-4-methylcoumarin	2.19555	up
		ZINC85832360	3-[2-(3,4-Dihydroxyphenyl)-5,7-dihydroxy-4-oxochromen-6-yl]-5,7-dihydroxy-2-(4-hydroxyphenyl)chromen-4-one	2.13261	up
		MW00139133	Medicarpin 3-O-glucoside-6'-malonate	-5.37915	down

## Sheet: Table S6
Table S6 Correlation between root exudates and bacterial communities at genus level
Data1	Data2	rho	pvalue	relation
MW00129050	Gemmatirosa	-0.731169	0.00024984	negtive
MW00129050	Pseudolabrys	0.6	0.00479261	positive
MW00138036	Gemmatirosa	-0.579339	0.00591917	negtive
MW00148166	Bradyrhizobium	0.572325	0.0067037	positive
MW00148166	Haliangium	0.556895	0.00873394	positive
MW00131337	Candidatus Solibacter	0.542867	0.0109928	positive
MW00131337	Haliangium	0.538659	0.0117563	positive
MW00138036	Bradyrhizobium	0.51902	0.0159108	positive
MW00129050	Streptomyces	0.507792	0.0201314	positive
MW00129050	Rhodanobacter	0.494805	0.0239857	positive
MW00138036	Pseudolabrys	0.476938	0.0288079	positive
MW00131337	Candidatus Koribacter	0.474132	0.0298975	positive
ZINC85832360	Haliangium	0.44732	0.0420314	positive
MW00148166	Candidatus Koribacter	0.440466	0.0456748	positive
MW00138036	Candidatus Solibacter	0.425036	0.0547683	positive
MW00131337	Bradyrhizobium	0.408202	0.0662034	positive
MW00148166	Candidatus Solibacter	0.391369	0.0793583	positive
ZINC85832360	Candidatus Koribacter	0.367184	0.101548	positive
MW00129050	Candidatus Solibacter	0.355844	0.11389	positive
ZINC85832360	Rhodanobacter	-0.352076	0.117531	negtive
MW00129050	Bradyrhizobium	0.350649	0.119552	positive
MW00148166	Gemmatirosa	-0.34087	0.130503	negtive
ZINC85832360	Sphingomonas	-0.315949	0.162942	negtive
MW00131337	Gemmatirosa	-0.312815	0.167383	negtive
ZINC85832360	Candidatus Solibacter	0.310037	0.171389	positive
MW00138036	Haliangium	0.283357	0.213243	positive
MW00148166	Pseudolabrys	0.279149	0.220413	positive
MW00138036	Streptomyces	0.273538	0.230217	positive
MW00129050	Sphingomonas	-0.272727	0.230746	negtive
ZINC85832360	Streptomyces	-0.268655	0.238976	negtive
MW00131337	Sphingomonas	-0.25951	0.255956	negtive
MW00138036	Rhodanobacter	0.248288	0.277818	positive
MW00138036	Sphingomonas	-0.231455	0.312732	negtive
MW00138036	Candidatus Koribacter	0.225844	0.324934	positive
ZINC85832360	Nocardioides	-0.210851	0.358907	negtive
MW00148166	Sphingomonas	-0.204803	0.373172	negtive
MW00131337	Pseudolabrys	0.201997	0.379896	positive
MW00129050	Nocardioides	0.181818	0.428496	positive
MW00148166	Nocardioides	0.13747	0.552361	positive
ZINC85832360	Gemmatirosa	-0.132028	0.568346	negtive
MW00131337	Rhodanobacter	-0.129054	0.577168	negtive
MW00131337	Streptomyces	-0.116429	0.615254	negtive
MW00131337	Nocardioides	-0.115026	0.619547	negtive
ZINC85832360	Pseudolabrys	0.109038	0.638007	positive
MW00138036	Nocardioides	0.10661	0.645555	positive
ZINC85832360	Bradyrhizobium	0.0722544	0.755616	positive
MW00148166	Rhodanobacter	0.0350689	0.880046	positive
MW00129050	Candidatus Koribacter	0.0233766	0.921346	positive
MW00129050	Haliangium	0.0103896	0.966249	positive
MW00148166	Streptomyces	0.00561103	0.980742	positive

## Sheet: Table S7
Table S7 Correlations between soil physicochemical properties and bacterial communities at the genus levels
Data1	Data2	rho	pvalue	relation
DHO	MW00131337	0.697171	0.000444104	positive
DHO	MW00138036	0.629838	0.00221448	positive
DHO	MW00148166	0.573728	0.0065403	positive
DHO	Pseudolabrys	0.363636	0.105771	positive
DHO	MW00129050	0.331169	0.142632	positive
DHO	Candidatus Solibacter	0.245455	0.282206	positive
DHO	Bradyrhizobium	0.235065	0.303593	positive
DHO	Haliangium	0.218182	0.340447	positive
DHO	Candidatus Koribacter	0.196104	0.392517	positive
DHO	ZINC85832360	0.166842	0.469779	positive
DHO	Rhodanobacter	0.122078	0.596865	positive
DHO	Gemmatirosa	-0.179221	0.435226	negtive
DHO	Streptomyces	-0.119481	0.604779	negtive
DHO	Nocardioides	-0.0246753	0.916866	negtive
DHO	Sphingomonas	-0.012987	0.957256	negtive
NH4+-N	MW00148166	0.810794	8.28603e-06	positive
NH4+-N	MW00138036	0.80378	1.13707e-05	positive
NH4+-N	MW00131337	0.768711	4.67645e-05	positive
NH4+-N	MW00129050	0.603896	0.00447179	positive
NH4+-N	Bradyrhizobium	0.477922	0.0298648	positive
NH4+-N	Haliangium	0.457143	0.0386285	positive
NH4+-N	ZINC85832360	0.344194	0.126554	positive
NH4+-N	Candidatus Koribacter	0.336364	0.136187	positive
NH4+-N	Candidatus Solibacter	0.292208	0.198091	positive
NH4+-N	Pseudolabrys	0.114286	0.620737	positive
NH4+-N	Gemmatirosa	-0.362338	0.107093	negtive
NH4+-N	Sphingomonas	-0.154545	0.501942	negtive
NH4+-N	Streptomyces	-0.141558	0.538989	negtive
NH4+-N	Nocardioides	-0.103896	0.653156	negtive
NH4+-N	Rhodanobacter	-0.0272727	0.907914	negtive
NR	Candidatus Solibacter	0.368831	0.100603	positive
NR	Haliangium	0.367532	0.101877	positive
NR	MW00138036	0.317023	0.161438	positive
NR	MW00131337	0.314218	0.165384	positive
NR	Candidatus Koribacter	0.268831	0.237684	positive
NR	MW00148166	0.266524	0.242866	positive
NR	Streptomyces	0.242857	0.28746	positive
NR	MW00129050	0.209091	0.361361	positive
NR	ZINC85832360	0.158303	0.49312	positive
NR	Pseudolabrys	0.0792208	0.732574	positive
NR	Sphingomonas	-0.301299	0.183997	negtive
NR	Nocardioides	-0.277922	0.221707	negtive
NR	Gemmatirosa	-0.236364	0.300866	negtive
NR	Rhodanobacter	-0.196104	0.392517	negtive
NR	Bradyrhizobium	-0.0103896	0.966249	negtive
Pro	MW00138036	0.816405	6.37238e-06	positive
Pro	MW00148166	0.750475	8.89602e-05	positive
Pro	MW00129050	0.749351	0.000141066	positive
Pro	MW00131337	0.656491	0.00122782	positive
Pro	Candidatus Solibacter	0.532468	0.0141928	positive
Pro	Pseudolabrys	0.501299	0.0219902	positive
Pro	Bradyrhizobium	0.5	0.0223782	positive
Pro	Streptomyces	0.441558	0.0464513	positive
Pro	Candidatus Koribacter	0.424675	0.0562785	positive
Pro	Haliangium	0.420779	0.0587609	positive
Pro	ZINC85832360	0.254861	0.264876	positive
Pro	Rhodanobacter	0.163636	0.476787	positive
Pro	Nocardioides	0.118182	0.608752	positive
Pro	Gemmatirosa	-0.636364	0.00242678	negtive
Pro	Sphingomonas	-0.505195	0.020859	negtive
TN	MW00131337	0.721252	0.00022456	positive
TN	MW00138036	0.70301	0.000378689	positive
TN	MW00148166	0.633551	0.00204639	positive
TN	MW00129050	0.467684	0.0325251	positive
TN	ZINC85832360	0.446808	0.0422954	positive
TN	Bradyrhizobium	0.376096	0.0928993	positive
TN	Candidatus Koribacter	0.369601	0.0991468	positive
TN	Candidatus Solibacter	0.322183	0.154351	positive
TN	Haliangium	0.2962	0.192325	positive
TN	Pseudolabrys	0.135758	0.557368	positive
TN	Gemmatirosa	-0.217603	0.343362	negtive
TN	Rhodanobacter	-0.179279	0.436814	negtive
TN	Streptomyces	-0.153946	0.505244	negtive
TN	Nocardioides	-0.128613	0.57848	negtive
TN	Sphingomonas	-0.122118	0.597967	negtive
UE	Bradyrhizobium	0.597335	0.00424629	positive
UE	MW00148166	0.514612	0.0169892	positive
UE	Haliangium	0.40169	0.0710811	positive
UE	MW00138036	0.379816	0.0894548	positive
UE	MW00129050	0.323042	0.153192	positive
UE	MW00131337	0.320843	0.15617	positive
UE	Nocardioides	0.306142	0.177116	positive
UE	Candidatus Koribacter	0.213195	0.353466	positive
UE	Pseudolabrys	0.157946	0.494107	positive
UE	ZINC85832360	0.0910636	0.694637	positive
UE	Streptomyces	0.081248	0.726259	positive
UE	Rhodanobacter	0.0363991	0.875529	positive
UE	Candidatus Solibacter	0.0292493	0.899846	positive
UE	Gemmatirosa	-0.108547	0.63953	negtive
UE	Sphingomonas	-0.0792981	0.732594	negtive
